# Supplementary material for: Preparation and characterization of a novel magnetic nano adsorbent for removal of metal ions
Source: PLoS One. 2025 Aug 1;20(8):e0329686. doi: 10.1371/journal.pone.0329686 (PMC12316269; doi:10.1371/journal.pone.0329686)
Supplement: S1 — (XLSX) [file pone.0329686.s001.xlsx]

## Sheet: contact time
time	dose	0.4 g	pH 3.0	3.0 ppm					time
			amounts of metals are adosrbed									Removal %
	adsorbents	Pb	Cu	Cr	Zn	Se	SD	SE		adsorbents	Pb	Cu	Cr	Zn	Se
	banana	2.015	2.056	2.812	1.256	2.315	0.508372	0.161388		banana	32.8333	31.4667	6.26667	58.1333	22.8333
15	potato	0.526	0.905	1.022	1.025	1.3256	0.645953	0.205064	15	potato	82.4667	69.8333	65.9333	65.8333	55.8133
	orange	1.426	1.425	2.745	1.526	1.756	0.725428	0.230295		orange	52.4667	52.5	8.5	49.1333	41.4667
	onion	1.897	1.456	2.615	2.6153	2.689	0.568901	0.180604		onion	36.7667	51.4667	12.8333	12.8233	10.3667
	opuntia	1.92	2.92	1.88	2.33	2.76	0.513815	0.163116		opuntia	36	2.66667	37.3333	22.3333	8
	pomegranate	1.43	1.35	1.22	1.54	2.44				pomegranate	52.3333	55	59.3333	48.6667	18.6667
	adsorbents	Pb	Cu	Cr	Zn	Se	SD	SE		adsorbents	Pb	Cu	Cr	Zn	Se
	banana	0.625	0.948	1.756	1.325	1.369	0.363758	0.115479		banana	79.1667	68.4	41.4667	55.8333	54.3667
30	potato	0.0156	0.0225	0.056	0.081	0.098	0.835364	0.265195	30	potato	99.48	99.25	98.1333	97.3	96.7333
	orange	0.456	0.569	1.556	0.456	0.489	0.607189	0.192758		orange	84.8	81.0333	48.1333	84.8	83.7
	onion	0.885	0.625	1.625	1.741	1.852	0.55489	0.176155		onion	70.5	79.1667	45.8333	41.9667	38.2667
	opuntia	1.12	2.7	1.02	1.23	1.98	0.688507	0.218574		opuntia	62.6667	10	66	59	34
	pomegranate	0.933	0.834	0.65	0.89	1.45		0		pomegranate	68.9	72.2	78.3333	70.3333	51.6667
								0
	adsorbents	Pb	Cu	Cr	Zn	Se	SD	SE		adsorbents	Pb	Cu	Cr	Zn	Se
	banana	0.152	0.214	0.745	0.324	0.365	0.234488	0.0744408		banana	94.9333	92.8667	75.1667	89.2	87.8333
45	potato	0	0	0	0	0	0.892416	0.283307	45	potato	100	100	100	100	100
	orange	0.0065	0.0025	0.625	0.0045	0.0052	0.296346	0.0940782		orange	99.7833	99.9167	79.1667	99.85	99.8267
	onion	0.122	0.0045	0.599	0.576	0.602	0.296346	0.0940782		onion	95.9333	99.85	80.0333	80.8	79.9333
	opuntia	0.678	2.482	0.378	0.678	1.153	0.392312	0.124544		opuntia	77.4	17.2667	87.4	77.4	61.5667
	pomegranate	0.33	0.34	0.003	0.35	0.47				pomegranate	89	88.6667	99.9	88.3333	84.3333
								0
	adsorbents	Pb	Cu	Cr	Zn	Se	SD	SE		adsorbents	Pb	Cu	Cr	Zn	Se
	banana	0.159	0.312	0.779	0.399	0.589	0.0810571	0.0257324		banana	94.7	89.6	74.0333	86.7	80.3667
	potato	0.005	0.0021	0.0041	0.0061	0.0025	0.735939	0.233631		potato	99.8333	99.93	99.8633	99.7967	99.9167
60	orange	0.012	0.0052	0.655	0.0089	0.0098	0.320388	0.10171	60	orange	99.6	99.8267	78.1667	99.7033	99.6733
	onion	0.153	0.014	0.663	0.625	0.633	0.236396	0.0750464		onion	94.9	99.5333	77.9	79.1667	78.9
	opuntia	0.23	2.04	0.25	0.45	1.03	0.37434	0.118838		opuntia	92.3333	32	91.6667	85	65.6667
	pomegranate	0.098	0.1	0.001	0.15	0.19				pomegranate	96.7333	96.6667	99.9667	95	93.6667

## Sheet: dose.
	dose	0.1,0.2, 0.4,0.5	pH 3.0	conc 2.0																time	Metal ions	SD	SE
			amounts of metals are adosrbed									Removal %								0.1	Pb	0.43538	0.138215
	adsorbents	Pb	Cu	Cr	Zn	Se	SD	SE		adsorbents	Pb	Cu	Cr	Zn	Se						Cu	0.68949	0.218885
	banana	1.6045	1.642	2.4	1.685	1.698	0.435376	0.138215		banana	46.5167	45.2667	20	43.8333	43.4						Cr	0.91702	0.291117
0.1	potato	0.2058	0.485	0.5902	0.625	0.748	0.689487	0.218885	0.1	potato	93.14	83.8333	80.3267	79.1667	75.0667						Zn	0.50504	0.160331
	orange	0.9547	1.002	2.311	0.989	1.056	0.917019	0.291117		orange	68.1767	66.6	22.9667	67.0333	64.8						Se	0.50448	0.160153
	onion	1.3159	1.058	2.22	2.056	2.154	0.505042	0.160331		onion	56.1367	64.7333	26	31.4667	28.2							SD	SE
	opuntia	1.245	2.69	0.526	1.87	2.01	0.504482	0.160153		opuntia	58.5	10.3333	82.4667	37.6667	33					0.2	Pb	0.30233	0.0959782
	pomegranate	1.09	1.22	0.34	1.23	1.76		0		pomegranate	63.6667	59.3333	88.6667	59	41.3333						Cu	0.79758	0.253201
								0													Cr	0.59214	0.187982
	adsorbents	Pb	Cu	Cr	Zn	Se	SD	SE		adsorbents	Pb	Cu	Cr	Zn	Se						Zn	0.39212	0.124481
	banana	0.524	0.745	1.425	0.859	0.886	0.302331	0.0959782		banana	82.5333	75.1667	52.5	71.3667	70.4667						Se	0.51041	0.162036
0.2	potato	0.005	0.015	0.008	0.012	0.014	0.797584	0.253201	0.2	potato	99.8333	99.5	99.7333	99.6	99.5333							SD	SE
	orange	0.254	0.325	1.325	0.456	0.469	0.592142	0.187982		orange	91.5333	89.1667	55.8333	84.8	84.3667					0.4	Pb	0.23449	0.0744408
	onion	0.568	0.405	1.265	1.25	1.45	0.392117	0.124481		onion	81.0667	86.5	57.8333	58.3333	51.6667						Cu	0.89242	0.283307
	opuntia	0.949	2.478	0.425	0.89	1.43	0.510415	0.162036		opuntia	68.3667	17.4	85.8333	70.3333	52.3333						Cr	0.29635	0.0940782
	pomegranate	0.69	0.77	0.12	0.87	1.01				pomegranate	77	74.3333	96	71	66.3333						Zn	0.25708	0.0816116
																					Se	0.39231	0.124544
	adsorbents	Pb	Cu	Cr	Zn	Se	SD	SE		adsorbents	Pb	Cu	Cr	Zn	Se							SD	SE
	banana	0.152	0.214	0.745	0.324	0.365	0.234488	0.0744408		banana	94.9333	92.8667	75.1667	89.2	87.8333					0.5	Pb	0.21101	0.0669877
0.4	potato	0	0	0	0	0	0.892416	0.283307	0.4	potato	100	100	100	100	100						Cu	0.87877	0.278973
	orange	0.0065	0.0025	0.625	0.0045	0.0052	0.296346	0.0940782		orange	99.7833	99.9167	79.1667	99.85	99.8267						Cr	0.12561	0.0398757
	onion	0.122	0.0045	0.599	0.576	0.602	0.257077	0.0816116		onion	95.9333	99.85	80.0333	80.8	79.9333						Zn	0.21151	0.0671447
	opuntia	0.678	2.482	0.378	0.678	1.153	0.392312	0.124544		opuntia	77.4	17.2667	87.4	77.4	61.5667						Se	0.19948	0.0633262
	pomegranate	0.33	0.34	0.003	0.35	0.47				pomegranate	89	88.6667	99.9	88.3333	84.3333
	adsorbents	Pb	Cu	Cr	Zn	Se	SD	SE		adsorbents	Pb	Cu	Cr	Zn	Se
	banana	0.0015	0.0018	0.256	0.002	0.589	0.211011	0.0669877		banana	99.95	99.94	91.4667	99.9333	80.3667
	potato	0	0	0	0	0.594	0.878766	0.278973		potato	100	100	100	100	80.2
0.5	orange	0	0	0.213	0	0.588	0.125608	0.0398757	0.5	orange	100	100	92.9	100	80.4
	onion	0.0045	0	0.198	0.0025	0.633	0.211506	0.0671447		onion	99.85	100	93.4	99.9167	78.9
	opuntia	0.546	2.4	0.334	0.543	1.002	0.199478	0.0633262		opuntia	81.8	20	88.8667	81.9	66.6
	pomegranate	0.3	0.3	0	0.31	0.32				pomegranate	90	90	100	89.6667	89.3333

## Sheet: pH 
	dose	0.4	3.0 ppm	pH 1, 3, 6, 9	mg/L	45 min /100 rpm
			amounts of metals are adosrbed								Removal %
	adsorbents	Pb	Cu	Cr	Zn	Se			adsorbents	Pb	Cu	Cr	Zn	Se
	banana	0.236	0.268	0.815	0.398	0.415			b	92.1333	91.0667	72.8333	86.7333	86.1667
3	potato	0.056	0.022	0.035	0.045	0.015		3	p	98.1333	99.2667	98.8333	98.5	99.5
	orange	0.123	0.154	0.825	0.114	0.098			ora	95.9	94.8667	72.5	96.2	96.7333
	onion	0.315	0.165	0.715	0.625	0.725			on	89.5	94.5	76.1667	79.1667	75.8333
	opuntia	0.778	2.782	0.578	0.748	1.553			opuntia	74.0667	7.26667	80.7333	75.0667	48.2333
	pomegranate	0.413	0.514	0.053	0.399	0.647			pomegranate	86.2333	82.8667	98.2333	86.7	78.4333
	adsorbents	Pb	Cu	Cr	Zn	Se			adsorbents	Pb	Cu	Cr	Zn	Se
	banana	0.152	0.214	0.745	0.324	0.365			b	94.9333	92.8667	75.1667	89.2	87.8333
	potato	0	0	0	0	0		6	p	100	100	100	100	100
6	orange	0.0065	0.0025	0.625	0.0045	0.0052			ora	99.7833	99.9167	79.1667	99.85	99.8267
	onion	0.122	0.0045	0.599	0.576	0.602			on	95.9333	99.85	80.0333	80.8	79.9333
	opuntia	0.678	2.482	0.378	0.678	1.153			opuntia	77.4	17.2667	87.4	77.4	61.5667
	pomegranate	0.33	0.34	0.003	0.351	0.47			pomegranate	89	88.6667	99.9	88.3	84.3333
	adsorbents	Pb	Cu	Cr	Zn	Se			adsorbents	Pb	Cu	Cr	Zn	Se									adsorbents	Pb	Cu	Cr	Zn	Se
	b	0.526	0.714	1.025	0.989	1.002			b	82.4667	76.2	65.8333	67.0333	66.6									banana	100	100	100	100	100
	p	0.425	0.441	0.356	0.465	0.526		9	p	85.8333	85.3	88.1333	84.5	82.4667								3	potato	100	100	100	100	100
9	ora	0.502	0.499	0.885	0.552	0.625			ora	83.2667	83.3667	70.5	81.6	79.1667									orange	100	100	100	100	100
	on	0.625	0.552	0.963	1.023	1.025			on	79.1667	81.6	67.9	65.9	65.8333									onion	100	100	100	100	100
	opuntia	0.878	2.82	0.78	0.878	1.853			opuntia	70.7333	6	74	70.7333	38.2333									opuntia	100	100	100	100	100
	pomegranate	0.533	0.634	0.233	0.535	0.787			pomegranate	82.2333	78.8667	92.2333	82.1667	73.7667									pomegranate	100	100	100	100	100

## Sheet: initial conc
	dose	0.5,1.0, 2.0, 3.0, 5.0, 10	pH 3.0	dose 0.5	mg/L
			amounts of metals are adosrbed
	adsorbents	Pb	Cu	Cr	Zn	Se			adsorbents	Pb	Cu	Cr	Zn	Se				3	5	10
	banana	0	0	0.11	0.0015	0.042			banana	100	100	89	99.85	95.8
1	potato	0	0	0	0	0		1	potato	100	100	100	100	100
	orange	0	0	0.0012	0	0			orange	100	100	99.88	100	100
	onion	0	0	0.0032	0.0154	0.032			onion	100	100	99.68	98.46	96.8
	opuntia	0.1	0.44	0.05	0.12	0.19			opuntia	90	56	95	88	81
	pomegranate	0.04	0.04	0	0.035	0.098			pomegranate	96	96	100	96.5	90.2
	adsorbents	Pb	Cu	Cr	Zn	Se			adsorbents	Pb	Cu	Cr	Zn	Se
	banana	0.095	0.0014	0.58	0.125	0.142			banana	95.25	99.93	71	93.75	92.9
2	potato	0	0	0	0	0		2	potato	100	100	100	100	100
	orange	0	0	0.125	0	0			orange	100	100	93.75	100	100
	onion	0.0125	0	0.125	0.145	0.165			onion	99.375	100	93.75	92.75	91.75
	opuntia	0.34	1.2	0.12	0.33	0.54			opuntia	83	40	94	83.5	73
	pomegranate	0.12	0.11	0	0.13	0.24			pomegranate	94	94.5	100	93.5	88
	adsorbents	Pb	Cu	Cr	Zn	Se			adsorbents	Pb	Cu	Cr	Zn	Se
	banana	0.152	0.214	0.745	0.324	0.365			banana	94.9333	92.8667	75.1667	89.2	87.8333
3	potato	0	0	0	0	0		3	potato	100	100	100	100	100
	orange	0.0065	0.0025	0.625	0.0045	0.0052			orange	99.7833	99.9167	79.1667	99.85	99.8267
	onion	0.122	0.0045	0.599	0.576	0.602			onion	95.9333	99.85	80.0333	80.8	79.9333
	opuntia	0.678	2.482	0.378	0.678	1.153			opuntia	77.4	17.2667	87.4	77.4	61.5667
	pomegranate	0.33	0.34	0.003	0.35	0.47			pomegranate	89	88.6667	99.9	88.3333	84.3333
	adsorbents	Pb	Cu	Cr	Zn	Se			adsorbents	Pb	Cu	Cr	Zn	Se
	banana	0.698	0.856	2.05	1.26	1.325			banana	86.04	82.88	59	74.8	73.5
	potato	0.325	0.514	0.5321	0.502	0.611			potato	93.5	89.72	89.358	89.96	87.78
5	orange	0.512	0.652	1.825	0.526	0.615		5	orange	89.76	86.96	63.5	89.48	87.7
	onion	0.625	0.58	1.57537	1.51488	1.58326			onion	87.5	88.4	68.4926	69.7024	68.3348
	opuntia	1.2	4.2	0.7	1.23	2			opuntia	76	16	86	75.4	60
	pomegranate	0.6	0.6	0.01	0.6	0.8			pomegranate	88	88	99.8	88	84
	adsorbents	Pb	Cu	Cr	Zn	Se			adsorbents	Pb	Cu	Cr	Zn	Se
	banana	2.53	2.65	2.89	3.12	3.25			banana	74.7	73.5	71.1	68.8	67.5
10	potato	2.15	2.316	2.659	2.978	3.005		10	potato	78.5	76.84	73.41	70.22	69.95
	orange	2.18	2.415	2.715	3.05	3.15			orange	78.2	75.85	72.85	69.5	68.5
	onion	2.35	2.65	2.98	3.25	3.45			onion	76.5	73.5	70.2	67.5	65.5
	opuntia	2.6	8.7	1.87	2.7	4.5			opuntia	74	13	81.3	73	55
	pomegranate	1.5	1.4	0.04	1.45	1.98			pomegranate	85	86	99.6	85.5	80.2

## Sheet: Sheet1
	dose	0.5,1.0, 2.0, 3.0, 5.0, 10	pH 3.0	dose 0.1		100 rpm/30min		RL = 1 / (1+bC0)		0.097561
		M1										M2										T										S										L
		Ce	R%	qe	1/ce	1/qe	q max		RL		Co	Ce	R%	qe	1/ce	1/qe	q max		RL		Co	Ce	R%	qe	1/ce	1/qe	q max		RL		Co	Ce	R%	qe	1/ce	1/qe	q max		RL		Co	Ce	R%	qe	1/ce	1/qe	q max		RL
	1	0	100	10	#DIV/0!	0.1			0.0512465		0.5	0.035	93	4.65	28.5714	0.215054			0.0949668		0.5	0.065	87	4.35	15.3846	0.229885			0.248447		0.5	0.1265	74.7	3.735	7.90514	0.267738			0.263852		0.5	0.11	78	3.9	9.09091	0.25641			0.409165
	2	0.095	95.25	19.05	10.5263	0.0524934	18.5135	K	0.0262971		1	0.204	79.6	7.96	4.90196	0.125628	19.0652	K	0.0498504		1	0.25	75	7.5	4	0.133333	6.05455	K	0.141844		1	0.412	58.8	5.88	2.42718	0.170068	5.58706	K	0.151976		1	0.28	72	7.2	3.57143	0.138889	2.88837	K	0.257202
pb	3	0.844	71.8667	21.56	1.18483	0.0463822	14.5985	q	0.0176864	pb	2	1.1558	42.21	8.442	0.865202	0.118455	11.4025	q	0.0255624	pb	2	0.951	52.45	10.49	1.05152	0.0953289	15.015	q	0.0763359	pb	2	1.261	36.95	7.39	0.793021	0.135318	8.90472	q	0.0822368	pb	2	0.921	53.95	10.79	1.08578	0.0926784	16.1031	q	0.14758
	5	1.755	64.9	32.45	0.569801	0.0308166	R=0.9315	R	0.0106875		3	2.05	31.6667	9.5	0.487805	0.105263	R=0.8186	R	0.017188		3	1.705	43.1667	12.95	0.58651	0.0772201	R=0.933	R	0.0522193		3	2.24	25.3333	7.6	0.446429	0.131579	R=0.9727	R	0.0563698		3	1.915	36.1667	10.85	0.522193	0.0921659	R=0.9707	R	0.103477
	10
	Co	Ce	R%	qe	1/ce	1/qe	q max				Co	Ce	R%	qe	1/ce	1/qe	q max				Co	Ce	R%	qe	1/ce	1/qe	q max				Co	Ce	R%	qe	1/ce	1/qe	q max				Co	Ce	R%	qe	1/ce	1/qe	q max
	1	0.28	72	7.2	3.57143	0.138889			0.487805		0.5	0.21	58	5	#DIV/0!	0.2			0.641026		0.5	0.098	80.4	5	#DIV/0!	0.2			0.675676		0.5	0.185	63	3.15	5.40541	0.31746			0.392157		0.5	0.244	51.2	2.56	4.09836	0.390625			0.411523
	2	0.512	74.4	14.88	1.95312	0.0672043	2.11098	K	0.322581		1	0.625	37.5	10	#DIV/0!	0.1	1.12337	K	0.471698		1	0.415	58.5	10	#DIV/0!	0.1	0.96754	K	0.510204		1	0.425	57.5	5.75	2.35294	0.173913	3.10177	K	0.243902		1	0.597	40.3	4.03	1.67504	0.248139	2.86371	K	0.259067
Cu	3	1.056	64.8	19.44	0.94697	0.0514403	5.77701	q	0.192308	Cu	2	1.556	22.2	20	#DIV/0!	0.05	4.30663	q	0.308642	Cu	2	1.346	32.7	20	#DIV/0!	0.05	5.88582	q	0.342466	Cu	2	1.184	40.8	8.16	0.844595	0.122549	7.13267	q	0.138889	Cu	2	1.586	20.7	4.14	0.630517	0.241546	5.73394	q	0.14881
	5	2.065	58.7	29.35	0.484262	0.0340716	R=0.969	R	0.136986		3	2.545	15.1667	30	#DIV/0!	0.0333333	R=0.842	R	0.229358		3	2.245	25.1667	30	#DIV/0!	0.0333333	R=0.9456	R	0.257732		3	1.904	36.5333	10.96	0.52521	0.0912409	R=0.8977	R	0.0970874		3	2.555	14.8333	4.45	0.391389	0.224719	R=0.9245	R	0.104384
	10
	Co	Ce	R%	qe	1/ce	1/qe	q max				Co	Ce	R%	qe	1/ce	1/qe	q max				Co	Ce	R%	qe	1/ce	1/qe	q max				Co	Ce	R%	qe	1/ce	1/qe	q max				Co	Ce	R%	qe	1/ce	1/qe	q max
	1	0.144	100	10	6.94444	0.1			0.444444		0.5	0.364	27.2	1.36	2.74725	0.735294			0.301659		0.5	0.3535	29.3	1.465	2.82885	0.682594			0.198413		0.5	0.215	57	5	#DIV/0!	0.2			0.527704		0.5	0.255	49	2.45	3.92157	0.408163			0.30303
	2	0.452	100	20	2.21239	0.05	2.59392	K	0.285714		1	0.8419	15.81	1.581	1.18779	0.632511	4.63517	K	0.17762		1	0.719	28.1	2.81	1.39082	0.355872	8.08571	K	0.110132		1	0.528	47.2	10	#DIV/0!	0.1	1.79634	K	0.358423		1	0.629	37.1	3.71	1.58983	0.269542	4.61872	K	0.178571
	3	1.2	100	30	0.833333	0.0333333	6.89655	q	0.166667		2	1.719	14.05	2.81	0.581734	0.355872	5.66251	q	0.0974659		2	1.678	16.1	3.22	0.595948	0.310559	8.83392	q	0.0582751		2	1.4912	25.44	20	#DIV/0!	0.05	12.7389	q	0.218341		2	1.592	20.4	4.08	0.628141	0.245098	4.94315	q	0.0980392
Cr	5	2.145	100	50	0.4662	0.02	R=0.9644	R	0.117647	Cr	3	2.68	10.6667	3.2	0.373134	0.3125	R=0.8038	R	0.0671592	Cr	3	2.651	11.6333	3.49	0.377216	0.286533	R=0.8112	R	0.0396197	Cr	3	2.49	17	30	#DIV/0!	0.0333333	R=0.9934	R	0.156986	Cr	3	2.55	15	4.5	0.392157	0.222222	R=0.9575	R	0.0675676
	10
	1	0.241	75.9	7.59	4.14938	0.131752	4.13566	K	0.327869		0.5	0.415	17	0.85	2.40964	1.17647	1.79009	K	0.527704		0.5	0.412	17.6	0.88	2.42718	1.13636	14.3571	K	0.122324		0.5	0.242	51.6	2.58	4.13223	0.387597	2.49236	K	0.445434		0.5	0.261	47.8	2.39	3.83142	0.41841	2.90303	K	0.408163
	2	0.548	72.6	14.52	1.82482	0.0688705	9.37207	q	0.108696		1	0.865	13.5	1.35	1.15607	0.740741	8.14332	q	0.358423		1	0.756	24.4	2.44	1.32275	0.409836	7.10732	q	0.0651466		1	0.594	40.6	4.06	1.6835	0.246305	6.81199	q	0.286533		1	0.671	32.9	3.29	1.49031	0.303951	6.95894	q	0.25641
	3	1.488	50.4	15.12	0.672043	0.0661376	R=0.9816	R	0.075188		2	1.789	10.55	2.11	0.558971	0.473934	R=0.9836	R	0.218341		2	1.86	7	1.4	0.537634	0.714286	R=0.9253	R	0.03367		2	1.502	24.9	4.98	0.665779	0.200803	R=0.9803	R	0.167224		2	1.689	15.55	3.11	0.592066	0.321543	R=0.9355	R	0.147059
zn	5	2.415	51.7	25.85	0.414079	0.0386847			0.0465116	Zn	3	2.88	4	1.2	0.347222	0.833333			0.156986	Zn	3	2.69	10.3333	3.1	0.371747	0.322581			0.0227015	Zn	3	2.51	16.3333	4.9	0.398406	0.204082			0.118064	Zn	3	2.58	14	4.2	0.387597	0.238095			0.103093
	10
	1	0.292	70.8	7.08	3.42466	0.141243			0.5		0.5	0.441	11.8	0.59	2.26757	1.69492			0.625		0.5	0.446	10.8	0.54	2.24215	1.85185			0.324675		0.5	0.314	37.2	1.86	3.18471	0.537634			0.527704		0.5	0.266	46.8	2.34	3.7594	0.42735			0.273973
	2	0.664	66.8	13.36	1.50602	0.0748503			0.333333		1	0.896	10.4	1.04	1.11607	0.961538			0.454545		1	0.77	23	2.3	1.2987	0.434783			0.193798		1	0.742	25.8	2.58	1.34771	0.387597			0.358423		1	0.698	30.2	3.02	1.43266	0.331126			0.15873
	3	1.507	49.7667	14.93	0.66357	0.0669792	1.0018	K	0.25		2	1.865	6.75	1.35	0.536193	0.740741	1.2085	K	0.294118		2	1.89	5.5	1.1	0.529101	0.909091	4.167	K	0.107296		2	1.674	16.3	3.26	0.597372	0.306748	1.79234	K	0.218341		2	1.712	14.4	2.88	0.584112	0.347222	5.30939	K	0.0862069
se	5	2.35	53	26.5	0.425532	0.0377358	8.99281	q	0.166667	Se	3	2.96	1.33333	0.4	0.337838	2.5	8.17661	q	0.217391	Se	3	2.71	9.66667	2.9	0.369004	0.344828	4.82859	q	0.074184	Se	3	2.594	13.5333	4.06	0.385505	0.246305	4.97265	q	0.156986	Se	3	2.69	10.3333	3.1	0.371747	0.322581	5.20291	q	0.0591716
	10
																						.

## Sheet: iso therm Pb
	dose	0.5,1.0, 2.0, 3.0, 5.0, 10
	adsorbents	Pb	q	1/Ce	1/q
	banana	0.0001	1.9998	10000	0.50005
1	potato	0.0001	1.9998	10000	0.50005
	orange	0.0001	1.9998	10000	0.50005
	onion	0.0001	1.9998	10000	0.50005
	opuntia	0.1	1.8	10	0.555556
	pomegranate	0.04	1.92	25	0.520833
					#DIV/0!
	adsorbents	Pb	q	1/Ce	#VALUE!
	banana	0.095	3.81	10.5263	0.262467
2	potato	0.0001	3.9998	10000	0.250013
	orange	0.0001	3.9998	10000	0.250013
	onion	0.0125	3.975	80	0.251572
	opuntia	0.34	3.32	2.94118	0.301205
	pomegranate	0.12	3.76	8.33333	0.265957
					#DIV/0!
	adsorbents	Pb	q	1/Ce	#VALUE!
	banana	0.152	5.696	6.57895	0.175562
3	potato	0.0001	5.9998	10000	0.166672
	orange	0.0065	5.987	153.846	0.167029
	onion	0.122	5.756	8.19672	0.173732
	opuntia	0.678	4.644	1.47493	0.215332
	pomegranate	0.33	5.34	3.0303	0.187266
				#DIV/0!	#DIV/0!
	adsorbents	Pb	q	#VALUE!	#VALUE!
	banana	0.698	8.604	1.43266	0.116225
	potato	0.325	9.35	3.07692	0.106952
5	orange	0.512	8.976	1.95312	0.111408
	onion	0.625	8.75	1.6	0.114286
	opuntia	1.2	7.6	0.833333	0.131579
	pomegranate	0.6	8.8	1.66667	0.113636
				#DIV/0!	#DIV/0!
	adsorbents	Pb	q	#VALUE!	#VALUE!
	banana	2.53	14.94	0.395257	0.0669344
10	potato	2.15	15.7	0.465116	0.0636943
	orange	2.18	15.64	0.458716	0.0639386
	onion	2.35	15.3	0.425532	0.0653595
	opuntia	2.6	14.8	0.384615	0.0675676
	pomegranate	1.5	17	0.666667	0.0588235

## Sheet: iso Cu
	dose	0.5,1.0, 2.0, 3.0, 5.0, 10					dose 0.5	mg/L
	adsorbents	Cu	q	1/Ce	1/q		Cr	Zn	Se			adsorbents	Pb	Cu	Cr	Zn	Se				3	5	10
	banana	0.0001	1.9998	10000	0.50005		0.11	0.0015	0.042			banana	99.99	100	89	99.85	95.8
1	potato	0.0001	1.9998	10000	0.50005		0	0	0		1	potato	99.99	100	100	100	100
	orange	0.0001	1.9998	10000	0.50005		0.0012	0	0			orange	99.99	100	99.88	100	100
	onion	0.0001	1.9998	10000	0.50005		0.0032	0.0154	0.032			onion	99.99	100	99.68	98.46	96.8
	opuntia	0.44	#REF!	#REF!	#REF!		0.05	0.12	0.19			opuntia	#REF!	56	95	88	81
	pomegranate	0.04	#REF!	#REF!	#REF!		0	0.035	0.098			pomegranate	#REF!	96	100	96.5	90.2
					#DIV/0!
	adsorbents	Cu	q	1/Ce	#VALUE!		Cr	Zn	Se			adsorbents	Pb	Cu	Cr	Zn	Se
	banana	0.0014	3.9972	#REF!	0.250175		0.58	0.125	0.142			banana	#REF!	99.93	71	93.75	92.9
2	potato	0.0001	3.9998	#REF!	0.250013		0	0	0		2	potato	#REF!	99.995	100	100	100
	orange	0.0001	3.9998	#REF!	0.250013		0.125	0	0			orange	#REF!	99.995	93.75	100	100
	onion	0.0001	3.9998	#REF!	0.250013		0.125	0.145	0.165			onion	#REF!	99.995	93.75	92.75	91.75
	opuntia	1.2	1.6	#REF!	0.625		0.12	0.33	0.54			opuntia	#REF!	40	94	83.5	73
	pomegranate	0.11	3.78	#REF!	0.26455		0	0.13	0.24			pomegranate	#REF!	94.5	100	93.5	88
					#DIV/0!
	adsorbents	Cu	q	1/Ce	#VALUE!		Cr	Zn	Se			adsorbents	Pb	Cu	Cr	Zn	Se
	banana	0.214	5.572	4.6729	0.179469		0.745	0.324	0.365			banana	92.8667	100	75.1667	89.2	87.8333
3	potato	0	6	#DIV/0!	0.166667		0	0	0		3	potato	100	100	100	100	100
	orange	0.0025	5.995	400	0.166806		0.625	0.0045	0.0052			orange	99.9167	100	79.1667	99.85	99.8267
	onion	0.0045	5.991	222.222	0.166917		0.599	0.576	0.602			onion	99.85	100	80.0333	80.8	79.9333
	opuntia	2.482	1.036	0.402901	0.965251		0.378	0.678	1.153			opuntia	17.2667	100	87.4	77.4	61.5667
	pomegranate	0.34	5.32	2.94118	0.18797		0.003	0.35	0.47			pomegranate	88.6667	100	99.9	88.3333	84.3333
				#DIV/0!	#DIV/0!
	adsorbents	Cu	q	#VALUE!	#VALUE!		Cr	Zn	Se			adsorbents	Pb	Cu	Cr	Zn	Se
	banana	0.856	8.288	1.16822	0.120656		2.05	1.26	1.325			banana	82.88	100	59	74.8	73.5
	potato	0.514	8.972	1.94553	0.111458		0.5321	0.502	0.611			potato	89.72	100	89.358	89.96	87.78
5	orange	0.652	8.696	1.53374	0.114995		1.825	0.526	0.615		5	orange	86.96	100	63.5	89.48	87.7
	onion	0.58	8.84	1.72414	0.113122		1.57537	1.51488	1.58326			onion	88.4	100	68.4926	69.7024	68.3348
	opuntia	4.2	1.6	0.238095	0.625		0.7	1.23	2			opuntia	16	100	86	75.4	60
	pomegranate	0.6	8.8	1.66667	0.113636		0.01	0.6	0.8			pomegranate	88	100	99.8	88	84
				#DIV/0!	#DIV/0!
	adsorbents	Cu	q	#VALUE!	#VALUE!		Cr	Zn	Se			adsorbents	Pb	Cu	Cr	Zn	Se
	banana	2.65	14.7	0.377358	0.0680272		2.89	3.12	3.25			banana	73.5	100	71.1	68.8	67.5
10	potato	2.316	15.368	0.431779	0.0650703		2.659	2.978	3.005		10	potato	76.84	100	73.41	70.22	69.95
	orange	2.415	15.17	0.414079	0.0659196		2.715	3.05	3.15			orange	75.85	100	72.85	69.5	68.5
	onion	2.65	14.7	0.377358	0.0680272		2.98	3.25	3.45			onion	73.5	100	70.2	67.5	65.5
	opuntia	8.7	2.6	0.114943	0.384615		1.87	2.7	4.5			opuntia	13	100	81.3	73	55
	pomegranate	1.4	17.2	0.714286	0.0581395		0.04	1.45	1.98			pomegranate	86	100	99.6	85.5	80.2

## Sheet: Cr
	dose	0.5,1.0, 2.0, 3.0, 5.0, 10
	adsorbents	Cr	q	1/Ce	1/q
	banana	0.11	1.78	9.09091	0.561798
1	potato	0.0001	1.9998	10000	0.50005
	orange	0.0012	1.9976	833.333	0.500601
	onion	0.0032	1.9936	312.5	0.501605
	opuntia	0.05	1.9	20	0.526316
	pomegranate	0.0001	1.9998	10000	0.50005
					#DIV/0!
	adsorbents	Cr	q	1/Ce	#VALUE!
	banana	0.58	2.84	1.72414	0.352113
2	potato	0.0001	3.9998	10000	0.250013
	orange	0.125	3.75	8	0.266667
	onion	0.125	3.75	8	0.266667
	opuntia	0.12	3.76	8.33333	0.265957
	pomegranate	0.0001	3.9998	10000	0.250013
					#DIV/0!
	adsorbents	Cr	q	1/Ce	#VALUE!
	banana	0.745	4.51	1.34228	0.221729
3	potato	0.0001	5.9998	10000	0.166672
	orange	0.625	4.75	1.6	0.210526
	onion	0.599	4.802	1.66945	0.208247
	opuntia	0.378	5.244	2.6455	0.190694
	pomegranate	0.003	5.994	333.333	0.166834
				#DIV/0!	#DIV/0!
	adsorbents	Cr	q	#VALUE!	#VALUE!
	banana	2.05	5.9	0.487805	0.169492
	potato	0.5321	8.9358	1.87935	0.111909
5	orange	1.825	6.35	0.547945	0.15748
	onion	1.57537	6.84926	0.634772	0.146001
	opuntia	0.7	8.6	1.42857	0.116279
	pomegranate	0.01	9.98	100	0.1002
				#DIV/0!	#DIV/0!
	adsorbents	Cr	q	#VALUE!	#VALUE!
	banana	2.89	14.22	0.346021	0.0703235
10	potato	2.659	14.682	0.376081	0.0681106
	orange	2.715	14.57	0.368324	0.0686342
	onion	2.98	14.04	0.33557	0.0712251
	opuntia	1.87	16.26	0.534759	0.0615006
	pomegranate	0.04	19.92	25	0.0502008

## Sheet: Zn
	dose	0.5,1.0, 2.0, 3.0, 5.0, 10						mg/L
	adsorbents	Zn	q	1/Ce	1/q
	banana	0.0015	1.997	666.667	0.500751
1	potato	0.0001	1.9998	10000	0.50005
	orange	0.0001	1.9998	10000	0.50005
	onion	0.0154	1.9692	64.9351	0.50782
	opuntia	0.12	1.76	8.33333	0.568182
	pomegranate	0.035	1.93	28.5714	0.518135
					#DIV/0!
	adsorbents	Zn	q	1/Ce	#VALUE!
	banana	0.125	3.75	8	0.266667
2	potato	0.0001	3.9998	10000	0.250013
	orange	0.0001	3.9998	10000	0.250013
	onion	0.145	3.71	6.89655	0.269542
	opuntia	0.33	3.34	3.0303	0.299401
	pomegranate	0.13	3.74	7.69231	0.26738
					#DIV/0!
	adsorbents	Zn	q	1/Ce	#VALUE!
	banana	0.324	5.352	3.08642	0.186846
3	potato	0.0001	5.9998	10000	0.166672
	orange	0.0045	5.991	222.222	0.166917
	onion	0.576	4.848	1.73611	0.206271
	opuntia	0.678	4.644	1.47493	0.215332
	pomegranate	0.35	5.3	2.85714	0.188679
				#REF!	#DIV/0!
	adsorbents	Zn	q	#REF!	#VALUE!
	banana	1.26	7.48	0.793651	0.13369
	potato	0.502	8.996	1.99203	0.111161
5	orange	0.526	8.948	1.90114	0.111757
	onion	1.51488	6.97024	0.660118	0.143467
	opuntia	1.23	7.54	0.813008	0.132626
	pomegranate	0.6	8.8	1.66667	0.113636
				#REF!	#DIV/0!
	adsorbents	Zn	q	#REF!	#VALUE!
	banana	3.12	13.76	0.320513	0.0726744
10	potato	2.978	14.044	0.335796	0.0712048
	orange	3.05	13.9	0.327869	0.0719424
	onion	3.25	13.5	0.307692	0.0740741
	opuntia	2.7	14.6	0.37037	0.0684932
	pomegranate	1.45	17.1	0.689655	0.0584795

## Sheet: Se
	dose	0.5,1.0, 2.0, 3.0, 5.0, 10
	adsorbents	Se	q	1/Ce	1/q
	banana	0.042	1.916	23.8095	0.521921
1	potato	0.0001	1.9998	10000	0.50005
	orange	0.0001	1.9998	10000	0.50005
	onion	0.032	1.936	31.25	0.516529
	opuntia	0.19	1.62	5.26316	0.617284
	pomegranate	0.098	1.804	10.2041	0.554324
					#DIV/0!
	adsorbents	Se	q	1/Ce	#VALUE!
	banana	0.142	3.716	7.04225	0.269107
2	potato	0.0001	3.9998	10000	0.250013
	orange	0.0001	3.9998	10000	0.250013
	onion	0.165	3.67	6.06061	0.27248
	opuntia	0.54	2.92	1.85185	0.342466
	pomegranate	0.24	3.52	4.16667	0.284091
					#DIV/0!
	adsorbents	Se	q	1/Ce	#VALUE!
	banana	0.365	5.27	2.73973	0.189753
3	potato	0.0001	5.9998	10000	0.166672
	orange	0.0052	5.9896	192.308	0.166956
	onion	0.602	4.796	1.66113	0.208507
	opuntia	1.153	3.694	0.867303	0.270709
	pomegranate	0.47	5.06	2.12766	0.197628
				#REF!	#DIV/0!
	adsorbents	Se	q	#REF!	#VALUE!
	banana	1.325	7.35	0.754717	0.136054
	potato	0.611	8.778	1.63666	0.113921
5	orange	0.615	8.77	1.62602	0.114025
	onion	1.58326	6.83348	0.631608	0.146338
	opuntia	2	6	0.5	0.166667
	pomegranate	0.8	8.4	1.25	0.119048
				#REF!	#DIV/0!
	adsorbents	Se	q	#REF!	#VALUE!
	banana	3.25	13.5	0.307692	0.0740741
10	potato	3.005	13.99	0.332779	0.0714796
	orange	3.15	13.7	0.31746	0.0729927
	onion	3.45	13.1	0.289855	0.0763359
	opuntia	4.5	11	0.222222	0.0909091
	pomegranate	1.98	16.04	0.505051	0.0623441

[truncated: 8 more sheets: isotherm , Kinetic , K Cu, K Cr, K Zn, K Se, Sheet2, Sheet3]
